# Supplementary material for: Leveraging synthetic genetic array screening to identify therapeutic targets and inhibitors for combatting azole resistance in Candida glabrata
Source: Microbiol Spectr. 2025 Aug 11;13(9):e02522-24. doi: 10.1128/spectrum.02522-24 (PMC12403772; doi:10.1128/spectrum.02522-24)
Supplement: Table S2 — Genetic interaction hits from SGA screen. [file spectrum.02522-24-s0003.xlsx]

## Sheet: R592S interactors
Table S2: Genetic interaction hits from SGA screen.
CgPDR1	R592S	S316I	L1391I	E555K	F8175	L280F
AAH1	DEP1	AAH1	AAH1	AIM4	AIR2	AAH1
AIM22	ELP2	AIM22	AIM22	DUG1	ATG3	AIM22
AIM24	ELP4	AIM4	AIR2	EA1	BNR1	AIM4
AIM39	ELP6	AIR2	ATG3	ERG5	BPT1	AIR2
AIR2	GCN5	ATG3	BNR1	GCN5	BUB3	ATG3
ATG3	HEK2	BNR1	BPT1	GLC5	BUD19	BNR1
BNR1	HPC2	BPT1	BUB3	HEK2	CBT1	BPT1
BPT1	IME1	BUB3	BUD19	PDR8	CHL1	BUB3
BUB3	IOC4	BUD19	CBT1	SPO11	CKA2	BUD19
BUD19	ISW1	CBT1	CHL1	SPO13	CTP1	CBT1
CBT1	IXR1	CHL1	CKA2	SSZ1	DAL4	CHL1
CHL1	LEO1	CKA2	CTP1	STE12	DBP7	CKA2
CKA2	MBP1	CTP1	DAL4	STE2	DEP1	CTP1
CTP1	MSN1	DAL4	DBP7	STE6	DPH2	DAL4
DAL4	NHP10	DBP7	DEP1	UME6	DUG1	DBP7
DBP7	PDR5	DEP1	DFG16	ZUO1	EA1	DEP1
DEP1	PDR8	DFG16	DPH2	ELP4	ELP2	DFG16
DFG16	RLM1	DPH2	DUG1	ELP6	ELP4	DPH2
DPH2	ROD1	DUG1	EA1	PDR5	ELP6	DUG1
DUG1	ROX1	EA1	ELP2	AAH1	ERG5	EAF1
EAF1	RTF1	ELP2	ELP4	AIM22	FIT2	ELP2
ELP2	RTG1	ELP4	ELP6	AIR2	FPS1	ELP4
ELP4	RXT3	FIT2	ERG5	ATG3	GCN5	EP6
ELP6	SDC1	FPS1	FIT2	BNR1	GLC5	ERG5
FIT2	SMI1	GCN5	FPS1	BPT1	GLC8	FIT2
FPS1	SNQ2	GEM1	GCN5	BUB3	GTR1	FPS1
GEM1	SPT3	GID8	GEM1	BUD19	GUT2	GCN5
GID8	STE12	GLC5	GID8	CBT1	HEK2	GEM1
GLC8	STE2	GLC8	GLC5	CHL1	HFA1	GID8
GTR1	STE50	GTR1	GLC8	CKA2	HIT	GLC5
GUT2	STE6	GUT2	GTR1	CTP1	HLJ1	GLC8
HFA1	SWC5	HEK2	GUT2	DAL4	HPC2	GTR1
HLJ1	SWC7	HFA1	HEK2	DBP7	HRD1	GUT2
HPC2	UME6	HIT	HFA1	DEP1	HTD2	HEK2
HRD1	URC2	HLJ1	HIT	DFG16	IGO2	HFA1
HTD2	YAF9	HPC2	HLJ1	DPH2	ILV6	HIT
IGO2	YOR1	HRD1	HPC2	FIT2	LEO1	HLJ1
ILV6		HTD2	HRD1	FPS1	LIA1	HPC2
IOC4		IGO2	HTD2	GEM1	LIP5	HRD1
IRC13		IME1	IGO2	GID8	LRP1	HTD2
ISW1		ISW1	ILV6	GLC8	MBP1	IGO2
IXR1		IXR1	IME1	GTR1	MEK1	ILV6
KKQ8		KKQ8	IOC4	GUT2	MGA2	IME1
LEO1		LEO1	ISW1	HFA1	MNL2	IOC4
LIA1		LIA1	IXR1	HLJ1	MNN10	ISW1
LIP5		LIP5	KKQ8	HPC2	MRI1	IXR1
LRP1		LRP1	LEO1	HRD1	MSN1	KKQ8
MBP1		MBP1	LIA1	HTD2	MTC5	LEO1
MEK1		MEK1	LIP5	IGO2	NEW1	LIA1
MGA2		MGA2	LRP1	ILV6	NGR1	LIP5
MNL2		MNL2	MBP1	IME1	NHP10	LRP1
MNN10		MNN10	MEK1	IOC4	NTH2	MBP1
MRI1		MRI1	MGA2	ISW1	OCA1	MEK1
MSN1		MSN1	MNL2	IXR1	PAA1	MGA2
MTC4		MTC4	MNN10	KKQ8	PDR5	MNL2
MTC5		MTC5	MRI1	LEO1	PDR8	MNN10
NEW1		NEW1	MSN1	LIA1	PEX13	MRI1
NGR1		NGR1	MTC4	LIP5	PHO86	MSN1
NHP10		NHP10	MTC5	LRP1	PLB2	MTC4
NTH2		OCA1	NEW1	MBP1	PSD2	MTC5
OCA1		PAA1	NGR1	MEK1	PUS7	NEW1
PAA1		PDR5	NHP10	MGA2	RLM1	NGR1
PDR5		PDR8	NTH2	MNL2	ROD1	NHP10
PEX13		PEX13	OCA1	MNN10	ROM2	NTH2
PFK27		PHO86	PAA1	MRI1	ROX1	OCA1
PHO86		PLB2	PDR5	MSN1	RRD1	PAA1
PLB2		PUS7	PDR8	MTC4	RTF1	PDR1
PSD2		RLM1	PEX13	MTC5	RTG1	PDR3
PUS7		ROD1	PFK27	HIT	RXT3	PDR5
RLM1		ROM2	PHO86	NEW1	SAK1	PDR8
ROD1		ROX1	PLB2	NGR1	SDC1	PEX13
ROM2		RRD1	PSD2	NHP10	SEA4	PFK27
ROX1		RRF1	PUS7	NTH2	SGT2	PHO86
RPL14A		RRT8	RLM1	OCA1	SKI7	PLB2
RPL31B		RTF1	ROD1	PAA1	SKT5	PSD2
RPS0A		RTG1	ROM2	PEX13	SLM3	PUS7
RPS14A		RXT3	ROX1	PHO86	SMI1	RLM1
RPS16B		SAK1	RRD1	PLB2	SNQ2	ROD1
RPS21B		SDC1	RRF1	PSD2	SNX4	ROM2
RPS26B		SEA4	RRT8	PUS7	SOD2	ROX1
RPS6B		SGT2	RTF1	RLM1	SPT3	RRD1
RPS8A		SKI7	RTG1	ROD1	SSZ1	RRF1
RRD1		SLM3	RXT3	ROM2	STE12	RRT8
RRF1		SMI1	SAK1	RRD1	STE2	RTF1
RRT8		SNX4	SAP155	RRF1	STE50	RTG1
RTF1		SOD2	SDC1	RRT8	STP2	RXT3
RTG1		SPO11	SEA4	RTF1	SWC5	SAK1
RXT3		SPO13	SGT2	RTG1	SWC7	SAP155
SAK1		SPT3	SKI7	RXT3	SWD3	SDC1
SAP155		SSZ1	SKT5	SDC1	SYH1	SEA4
SDC1		STE12	SLM3	SEA4	TCB3	SGT2
SEA4		STE2	SMI1	SGT2	TCM62	SKI7
SGT2		STE50	SNQ2	SKI7	TEF4	SKT5
SKI7		STE6	SNX4	SKT5	TNA1	SLM3
SKT5		STP2	SOD2	SLM3	TPS1	SMI1
SLM3		SWC5	SPO11	SMI1	TPS2	SNQ2
SMI1		SWC7	SPO13	SNQ2	UME6	SNX4
SNQ2		SWD3	SPT3	SNX4	URC2	SOD2
SNX4		TCB3	STE12	SOD2	URK1	SPO11
SOD2		TCM62	STE2	SPT3	VHS2	SPO13
SPT3		TEF4	STE50	STE50	YAF9	SPT3
STE50		TNA1	STE6	STP2	YFH7	SSZ1
STP2		TPS1	STP2	SWC5	YOR1	STE12
SWC5		TPS2	SWC5	SWC7	ZUO1	STE2
SWC7		UME6	SWC7	SWD3		STE50
SWD3		URC2	SWD3	SYH1		STE6
SYH1		VHS2	SYH1	TCB3		STP2
TCB3		WWM1	TCB3	TCM62		SWC5
TCM62		YAF9	TCM62	TEF4		SWC7
TEF4		YFH7	TEF4	TNA1		SWD3
TNA1		YOR1	TNA1	TPS1		SYH1
TPS1		ZUO1	TPS1	TPS2		TCB3
TPS2			URC2	URC2		TCM62
URC2			URK1	HIT		TEF4
URK1			VHS2	VHS2		TNA1
VHS2			YAF9	WWM1		TPS1
WWM1			YFH7	YAF9		TPS2
YAF9			YOR1	YFH7		UME6
YFH7			ZUO1	YOR1		URC2
YHM2						URK1
YOR1						VHS2
						WWM1
						YAF9
						YFH7
						YHM2
						YOR1
						ZUO1

## Sheet: FunSpec analysis
SUPPLEMENTAL DATASHEET 1: Results of FunSpec Analysis for All Genetic Interactions
GO Molecular Function							KEY
Category	p-value	In Category from Cluster	k	f			n= 123
DNA binding	4.305e-06	PDR3 HPC2 ISW1 NHP10 MBP1 UME6 EAF1 SPT3 URC2 PDR1 RTF1 SMI1 ZUO1 SPO11 STP2 STE12 IXR1 PDR8 IOC4 YHM2 RTG1 MSN1 CHL1 RLM1 ROX1	25	449			k = number of genes from the input cluster in given category. F = number of genes total in given category.
xenobiotic-transporting ATPase activity	3.443e-05	SNQ2 YOR1 PDR5	3	4
ATPase activity, coupled to transmembrane movement of substances	0.0001106	SNQ2 YOR1 STE6 BPT1 PDR5	5	24
tricarboxylate secondary active transmembrane transporter activity	0.0004274	CTP1 YHM2	2	2
ATPase activity	0.0004929	ISW1 SNQ2 YFH7 YOR1 STE6 BPT1 IOC4 PDR5 NEW1	9	112
transcription activator activity	0.0009133	PDR3 PDR1 MGA2 MSN1 RLM1	5	37
sequence-specific DNA binding	0.002163	MBP1 UME6 URC2 PDR1 STP2 STE12 IXR1 PDR8 RLM1 ROX1	10	165
transcription repressor activity	0.00269	PDR3 MBP1 PDR1	3	14
nucleosome binding	0.005675	HPC2 ISW1 IOC4	3	18
sequence-specific DNA binding transcription factor activity	0.007737	PDR3 MBP1 UME6 URC2 PDR1 STE12 PDR8 RLM1	8	138
ATP binding	0.00866	TCM62 ISW1 SLM3 SNQ2 SAK1 YFH7 YOR1 SPO11 SSZ1 AIM22 KKQ8 STE6 DBP7 BPT1 HFA1 URK1 PFK27 CKA2 PDR5 MEK1 CHL1 NEW1	22	622
GO Biological Process
Category	p-value	In Category from Cluster	k	f
regulation of transcription, DNA-dependent	7.039e-09	DEP1 PDR3 HPC2 SWC5 ISW1 NHP10 MBP1 RXT3 UME6 EAF1 SPT3 SDC1 URC2 PDR1 RTF1 ELP2 SMI1 GCN5 STE12 IME1 IXR1 PDR8 SWC7 IOC4 ELP6 YAF9 RTG1 MSN1 LEO1 RLM1 ELP4 ROX1	32	507
transcription, DNA-dependent	1.167e-07	DEP1 PDR3 HPC2 SWC5 ISW1 NHP10 MBP1 RXT3 UME6 EAF1 SPT3 URC2 PDR1 RTF1 ELP2 SMI1 GCN5 STE12 IME1 IXR1 PDR8 SWC7 IOC4 ELP6 YAF9 RTG1 MSN1 LEO1 RLM1 ELP4 ROX1	31	540
chromatin modification	3.561e-06	DEP1 HEK2 HPC2 SWC5 ISW1 RXT3 UME6 EAF1 SPT3 GCN5 SWC7 YAF9	12	114
response to drug	9.152e-06	PDR3 SNQ2 PDR1 YOR1 ROD1 PDR5	6	25
ATP catabolic process	1.494e-05	SNQ2 YFH7 YOR1 STE6 BPT1 PDR5 NEW1	7	40
mRNA stabilization	8.477e-05	HEK2 IGO2 CBT1	3	5
mitochondrial citrate transport	0.0004274	CTP1 YHM2	2	2
regulation of translational fidelity	0.0009424	ZUO1 SSZ1 RPL31B	3	10
positive regulation of transcription from RNA polymerase II promoter	0.001046	PDR3 ISW1 UME6 PDR1 STP2 MGA2 PDR8 RLM1	8	100
protein lipoylation	0.002495	AIM22 LIP5	2	4
endonucleolytic cleavage to generate mature 3'-end of SSU-rRNA from (SSU-rRNA, 5.8S rRNA, LSU-rRNA)	0.002495	RPS0A RPS21B	2	4
chromatin remodeling	0.003275	SWC5 ISW1 SWC7 IOC4 YAF9	5	49
response to pheromone	0.005075	STE50 STE2 STE12 STE6	4	34
translation	0.006003	RPS8A RPS6B RPS14A RPS16B RPS26B RPS0A RRF1 SSZ1 RPS21B RPL14A TEF4 RPL31B RPS18B SKI7	14	318
negative regulation of transcription from RNA polymerase II promoter	0.006303	PDR3 MBP1 PDR1 IXR1 ROX1	5	57
rRNA processing	0.007104	RPS6B RPS14A RPS0A ZUO1 SSZ1 LRP1 RPS21B CBT1 DBP7 PUS7	10	195
conjugation with cellular fusion	0.007692	SPT3 STE12 FPS1	3	20
protein urmylation	0.008382	ELP2 ELP6	2	7
histone methylation	0.008382	RTF1 LEO1	2	7
trehalose biosynthetic process	0.008382	TPS1 TPS2	2	7
GO Cellular Component
Category	p-value	In Category from Cluster	k	f
cytosolic small ribosomal subunit	3.682e-05	RPS8A RPS6B RPS14A RPS16B RPS26B RPS0A RPS21B RPS18B	8	62
Elongator holoenzyme complex	0.000167	ELP2 ELP6 ELP4	3	6
nucleus	0.001059	DEP1 PDR3 HEK2 SWD3 RPS6B HPC2 SWC5 ISW1 RPS14A NHP10 MBP1 RXT3 AIR2 UME6 EAF1 SPT3 SDC1 URC2 WWM1 PDR1 RTF1 ELP2 SMI1 GCN5 SPO11 STP2 SPO13 LRP1 STE12 IGO2 RRD1 MGA2 LIA1 IME1 IXR1 DBP7 PDR8 SWC7 GTR1 IOC4 GID8 GLC8 ELP6 YAF9 AAH1 URK1 RTG1 MSN1 BUB3 LEO1 PUS7 MEK1 CHL1 RLM1 ELP4 NEW1 ROX1 MRI1	58	1965
cytoplasm	0.001327	DEP1 PDR3 HEK2 RPS8A SEA4 NTH2 TPS1 RPS6B AIM4 NGR1 MTC4 STE50 RPS14A SLM3 RPS16B PAA1 TPS2 URC2 SAK1 RPS26B WWM1 SAP155 DUG1 ELP2 RPS0A ZUO1 STP2 SSZ1 IGO2 VHS2 RRD1 SNX4 RPS21B LIA1 RPL14A TEF4 KKQ8 DPH2 FPS1 PDR8 RPL31B RPS18B GTR1 GID8 GLC8 ELP6 OCA1 YAF9 AAH1 ATG3 URK1 RTG1 PFK27 SGT2 SKI7 ELP4 SYH1 NEW1 MRI1	59	2026
Swr1 complex	0.002146	SWC5 SWC7 YAF9	3	13
ISW1 complex	0.002495	ISW1 IOC4	2	4
alpha,alpha-trehalose-phosphate synthase complex (UDP-forming)	0.002495	TPS1 TPS2	2	4
Rpd3L complex	0.00269	DEP1 RXT3 UME6	3	14
ribosome	0.004805	RPS8A RPS6B RPS14A RPS16B RPS26B DUG1 RPS0A ZUO1 RPS21B RPL14A TEF4 RPL31B RPS18B SYH1	14	310
extrinsic to fungal-type vacuolar membrane	0.006069	SEA4 MTC5	2	6
Rpd3L-Expanded complex	0.006638	DEP1 RXT3 UME6	3	19
Cdc73/Paf1 complex	0.008382	RTF1 LEO1	2	7
